# Supplementary material for: IVF and Thermal Manipulation at the First Cleavage Stage Alter Offspring Circadian Phenotype, Sleep, and Brain Epigenetics
Source: Int J Mol Sci. 2025 Oct 24;26(21):10360. doi: 10.3390/ijms262110360 (PMC12607329; doi:10.3390/ijms262110360)
Supplement: Supplementary file 1 [file ijms-26-10360-s001.zip]

Archive with 1 entries (1 files):
- ijms-3886544-supplementary.pdf
